# Supplementary material for: Haloalkalitolerant Fungi from Sediments of the Big Tambukan Saline Lake (Northern Caucasus): Diversity and Antimicrobial Potential
Source: Microorganisms. 2023 Oct 19;11(10):2587. doi: 10.3390/microorganisms11102587 (PMC10609068; doi:10.3390/microorganisms11102587)
Supplement: Supplementary file 1 [file microorganisms-11-02587-s001.zip]

Archive with 1 entries (1 files):
- microorganisms-2634506-supplementary.pdf
